# Supplementary material for: HIV/AIDS burden, attributable risk factors, and projections among reproductive-age adults in China, 1990–2035: A GBD 2023 analysis
Source: PLoS One. 2026 May 27;21(5):e0350196. doi: 10.1371/journal.pone.0350196 (PMC13215530; doi:10.1371/journal.pone.0350196)
Supplement: S1 Table — (XLSX) [file pone.0350196.s001.xlsx]

## Sheet: Sheet1
Ljung-Box test results for ARIMA models by sex, China (1990–2023; lags = 10)
Sex	Indicator	Data period	ARIMA model	Q statistic	df	p-value
Both	ASIR	1990-2023	(0,2,0)	9.82	7	0.2
Both	ASPR	1990-2023	(1,2,0)	4.79	6	0.57
Both	ASMR	1990-2023	(1,1,1)	7.71	5	0.17
Both	ASDR	1990-2023	(0,1,1)	9.57	6	0.14
Male	ASIR	2000-2023	(2,0,0)	0.97	3	0.81
Male	ASPR	1990-2023	(1,2,0)	4.85	6	0.56
Male	ASMR	1990-2023	(1,1,1)	6.67	5	0.25
Male	ASDR	1990-2023	(1,1,1)	6.36	5	0.27
Female	ASIR	2000-2023	(2,0,0)	2.53	3	0.47
Female	ASPR	1990-2023	(1,2,0)	4.02	6	0.67
Female	ASMR	1990-2023	(0,1,1)	8.74	6	0.19
Female	ASDR	1990-2023	(1,1,1)	6.77	5	0.24
Note: Due to non-white-noise residuals when using 1990–2023 data, ARIMA models for male and female ASIR were refitted using 2000–2023 data. All final models passed the Ljung-Box test (p > 0.05), indicating white-noise residuals.
