# Supplementary material for: HIV/AIDS burden, attributable risk factors, and projections among reproductive-age adults in China, 1990–2035: A GBD 2023 analysis
Source: PLoS One. 2026 May 27;21(5):e0350196. doi: 10.1371/journal.pone.0350196 (PMC13215530; doi:10.1371/journal.pone.0350196)
Supplement: S2 Table — (XLSX) [file pone.0350196.s002.xlsx]

## Sheet: Sheet1
Table S2. Joinpoint sensitivity analysis I: model-selection criteria comparison (Permutation Test vs. BIC), China, 1990–2023.
Indicator	Join-points (Perm)	BIC_Perm	AAPC (%, 95 % UI)	p (Perm)	Latest APC (%, 95 % UI) [year]	p (Latest)	Join-points (BIC)	BIC_BIC	AAPC (%, 95 % UI)	p (BIC)	Latest APC (%, 95 % UI) [year]	p (Latest)	ΔBIC
Incidence	6	-3.42	4.18(3.10-5.28)	<0.01	0.94(0.26-1.63)[2013-2023]	0.01	5	-3.31	4.17(2.85-5.51)	<0.01	0.80(0.16-1.45)[2012-2023]	0.02	0.11
Prevalence	6	-6.86	6.81(6.65-6.97)	<0.01	-0.52(-0.64--0.40)[2014-2023]	<0.01	5	-6.62	6.81(6.69-6.93)	<0.01	-0.52(-0.64--0.40)[2014-2023]	<0.01	0.24
Death	5	-2.58	8.53(7.49-9.58)	<0.01	-2.41(-6.62-1.99)[2020-2023]	0.26	6	-2.66	8.92(7.72-10.14)	<0.01	-2.41(-6.41-1.76)[2020-2023]	0.23	-0.08
AS-DALYs	5	-2.53	8.38(7.43-9.34)	<0.01	-2.02(-6.30-2.46)[2020-2023]	0.35	6	-2.61	8.59(7.48-9.71)	<0.01	-2.02(-6.24-2.38)[2020-2023]	0.34	-0.08
ΔBIC = BIC_BIC − BIC_Perm; |ΔBIC| < 2 indicates equivalent evidential support.
