# Supplementary material for: HIV/AIDS burden, attributable risk factors, and projections among reproductive-age adults in China, 1990–2035: A GBD 2023 analysis
Source: PLoS One. 2026 May 27;21(5):e0350196. doi: 10.1371/journal.pone.0350196 (PMC13215530; doi:10.1371/journal.pone.0350196)
Supplement: S3 Table — (XLSX) [file pone.0350196.s003.xlsx]

## Sheet: Sheet1
Table S3. Joinpoint sensitivity analysis II: changing study time window, China, HIV/AIDS ASR 1990–2023 vs. 2000–2023.
Indicator	Main model (1990–2021) APC₁	Supplementary model (2000–2021) APC₂	ΔAPC (APC₂ − APC₁)	Conclusion
ASIR	2.31(0.72-3.93)	-1.73(-2.43--1.03)	-4.04	Direction reversal with non-overlapping 95% CIs, suggesting 1990–1999 data substantially influence the long-term upward trend estimate; trend reversed to decline after excluding this period, indicating model sensitivity to this interval.
ASPR	7.63(6.44-8.82)	3.06(2.22-3.91)	-4.57	Robust
ASMR	6.62(5.69-7.55)	4.75(4.08-5.42)	-1.87	Robust
AS-DALYs	6.45(5.53-7.37)	4.53(3.87-5.19)	-1.92	Robust
Note: APC1 and APC2 represent average annual percent changes from the main (1990–2023) and supplementary (2000–2023) models, respectively. DAPC was calculated as APC2 minus APC1. Robustness was defined as consistent trend direction between models with substantially overlapping 95% confidence intervals.
