# Supplementary material for: HIV/AIDS burden, attributable risk factors, and projections among reproductive-age adults in China, 1990–2035: A GBD 2023 analysis
Source: PLoS One. 2026 May 27;21(5):e0350196. doi: 10.1371/journal.pone.0350196 (PMC13215530; doi:10.1371/journal.pone.0350196)
Supplement: S4 Table — (XLSX) [file pone.0350196.s004.xlsx]

## Sheet: Sheet1
Table S4. Sex-specific rate ratios (crude, M/F) by age group, China, 2023.
age group (years)	Incidence RR	Prevalence RR	Deaths RR	DALYs RR
15-19	1.64765	1.26331	1.1008	1.10415
20-24	3.77658	2.86693	2.63819	2.63782
25-29	4.03188	3.23736	3.26342	3.24443
30-34	3.66731	3.08594	3.21493	3.19832
35-39	5.11955	3.19546	3.291	3.27644
40-44	4.59806	3.46757	3.72655	3.70819
45-49	3.7117	3.33081	3.90388	3.87272
Note: RR = crude rate ratio (male / female); calculated in WPS.
